# Supplementary material for: Chondroitin sulfate alleviates osteoporosis caused by calcium deficiency by regulating lipid metabolism
Source: Nutr Metab (Lond). 2023 Feb 6;20:6. doi: 10.1186/s12986-023-00726-3 (PMC9901125; doi:10.1186/s12986-023-00726-3)
Supplement: Supplementary file 1 — Additional file 1: Table S1. MRPP analysis showed significant differences in microbial community structure between group N and group C and between group C and group CS and between group CS and group Ca. [file 12986_2023_726_MOESM1_ESM.xlsx]

## Sheet: Sheet1
Group	A	observed-delta	expected-delta	Significance
C-N	0.2188	0.4736	0.6062	0.001
Ca-CS	0.09224	0.4354	0.4796	0.015
