# Supplementary material for: Chondroitin sulfate alleviates osteoporosis caused by calcium deficiency by regulating lipid metabolism
Source: Nutr Metab (Lond). 2023 Feb 6;20:6. doi: 10.1186/s12986-023-00726-3 (PMC9901125; doi:10.1186/s12986-023-00726-3)
Supplement: Supplementary file 2 — Additional file 2: Table S2. The differential metabolites of fecal metabolomics between the N group and the C group. The differential metabolites of fecal metabolomics between the C group and the Ca group. The differential metabolites of fecal metabolomics between the C group and the CS group. The differential metabolites of fecal metabolomics between the CS group and the Ca group. [file 12986_2023_726_MOESM2_ESM.xlsx]

## Sheet: f_N.vs.f_C_all_kegg_enrichment
MapID	MapTitle	Pvalue	EnrichDirect	MetaIDs	kegg_cpd_id
map00750	Vitamin B6 metabolism	0.00217045	Over	D-Glyceraldehyde 3-phosphate, 4-Pyridoxic acid, D-Erythrose 4-phosphate, Pyridoxamine, Pyridoxine	cpd:C00118,cpd:C00847,cpd:C00279,cpd:C00534,cpd:C00314
map04142	Lysosome	0.00752088	Over	D-Mannose, Adenosine 5'-Diphosphate, ATP, D-Mannose 6-phosphate	cpd:C00159,cpd:C00008,cpd:C00002,cpd:C00275
map00770	Pantothenate and CoA biosynthesis	0.0289226	Over	3'-Dephospho-CoA, Pantetheine, Uracil, Pantothenic acid	cpd:C00882,cpd:C00831,cpd:C00106,cpd:C00864
map04152	AMPK signaling pathway	0.0289226	Over	5'-Adenylic acid, D-Fructose 1,6-bisphosphate, Adenosine 5'-Diphosphate, D-Fructose 6-phosphate	cpd:C00020,cpd:C00354,cpd:C00008,cpd:C00085

## Sheet: f_C.vs.f_Ca_all_kegg_enrichmen
MapID	MapTitle	Pvalue	EnrichDirect	MetaIDs	kegg_cpd_id
map01523	Antifolate resistance	0.00851498	Over	5'-Adenylic acid, 5-Phosphoribosyl 1-pyrophosphate, Guanosine monophosphate	cpd:C00020,cpd:C00119,cpd:C00144
map04740	Olfactory transduction	0.0132758	Over	5'-Adenylic acid, Guanosine monophosphate	cpd:C00020,cpd:C00144
map04927	Cortisol synthesis and secretion	0.0132758	Over	17alpha-Hydroxyprogesterone, Progesterone	cpd:C01176,cpd:C00410
map04934	Cushing's syndrome	0.0132758	Over	17alpha-Hydroxyprogesterone, Progesterone	cpd:C01176,cpd:C00410
map04022	cGMP-PKG signaling pathway	0.0406114	Over	5'-Adenylic acid, Guanosine monophosphate	cpd:C00020,cpd:C00144

## Sheet: f_C.vs.f_CS_all_kegg_enrichment
MapID	MapTitle	Pvalue	EnrichDirect	MetaIDs	kegg_cpd_id
map00591	Linoleic acid metabolism	0.0264901	Over	9-KODE	cpd:C14766
map04914	Progesterone-mediated oocyte maturation	0.0264901	Over	Progesterone	cpd:C00410
map00380	Tryptophan metabolism	0.0355353	Over	6-Hydroxymelatonin, Anthranilic acid	cpd:C05643,cpd:C00108
map00230	Purine metabolism	0.0493198	Over	dATP, Guanosine monophosphate, Hypoxanthine	cpd:C00131,cpd:C00144,cpd:C00262

## Sheet: f_Ca.vs.f_CS_all_kegg_enrichmen
MapID	MapTitle	Pvalue	EnrichDirect	MetaIDs	kegg_cpd_id
map04740	Olfactory transduction	0.0145695	Over	5'-Adenylic acid, Guanosine monophosphate	cpd:C00020,cpd:C00144
map04022	cGMP-PKG signaling pathway	0.0443652	Over	5'-Adenylic acid, Guanosine monophosphate	cpd:C00020,cpd:C00144
