# Supplementary material for: Chondroitin sulfate alleviates osteoporosis caused by calcium deficiency by regulating lipid metabolism
Source: Nutr Metab (Lond). 2023 Feb 6;20:6. doi: 10.1186/s12986-023-00726-3 (PMC9901125; doi:10.1186/s12986-023-00726-3)
Supplement: Supplementary file 3 — Additional file 3: Table S3. The differential metabolites of plasma metabolomics between the N group and the C group. The differential metabolites of plasma metabolomics between the C group and the Ca group. The differential metabolites of plasma metabolomics between the C group and the CS group. The differential metabolites of plasma metabolomics between the CS group and the Ca group. [file 12986_2023_726_MOESM3_ESM.xlsx]

## Sheet: p_N.vs.p_C_all_kegg_enrichment
MapID	MapTitle	Pvalue	EnrichDirect	MetaIDs	kegg_cpd_id
map00310	Lysine degradation	0.0137572	Over	Pipecolic acid, L-Pipecolate	cpd:C00408,cpd:C00408

## Sheet: p_C.vs.p_Ca_all_kegg_enrichmen
MapID	MapTitle	Pvalue	EnrichDirect	MetaIDs	kegg_cpd_id
map04212	Longevity regulating pathway - worm	0.0483871	Over	Nicotinamide	cpd:C00153
map04611	Platelet activation	0.0483871	Over	Adenosine 5'-Diphosphate	cpd:C00008

## Sheet: p_C.vs.p_CS_all_kegg_enrichment
MapID	MapTitle	Pvalue	EnrichDirect	MetaIDs	kegg_cpd_id
map00480	Glutathione metabolism	0.0360667	Over	L-Glutamate, glutathione disulfide	cpd:C00025,cpd:C00127

## Sheet: p_Ca.vs.p_CS_all_kegg_enrichmen
MapID	MapTitle	Pvalue	EnrichDirect	MetaIDs	kegg_cpd_id
map00780	Biotin metabolism	0.00269799	Over	Pimelic acid, Biotin	cpd:C02656,cpd:C00120
